# Supplementary material for: The Influence of Miscibility of Some PLA-Based Bio-Hybrids Designed for 3D Printing and Medium-Life Applications on Their Physical Aging and Thermodynamic Stability
Source: Polymers (Basel). 2025 Dec 25;18(1):61. doi: 10.3390/polym18010061 (PMC12788091; doi:10.3390/polym18010061)
Supplement: Supplementary file 1 [file polymers-18-00061-s001.zip]

Archive with 7 entries (7 files):
- Supplementary Material 1 (S1).pdf
- Supplementary Material 2 (S2).pdf
- Supplementary Material 3 (S3).pdf
- Supplementary Material 4 (S4).pdf
- Supplementary Material 5 (S5).pdf
- Supplementary Material 6 (S6).pdf
- Supplementary Material 7 (S7).pdf
